# Supplementary material for: Targeting Glioblastoma-Associated Macrophages for Photodynamic Therapy Using AGuIX®-Design Nanoparticles
Source: Pharmaceutics. 2023 Mar 20;15(3):997. doi: 10.3390/pharmaceutics15030997 (PMC10057379; doi:10.3390/pharmaceutics15030997)
Supplement: Supplementary file 1 [file pharmaceutics-15-00997-s001.zip]

Archive with 1 entries (1 files):
- pharmaceutics-2249805-supplementary.pdf
